# Supplementary material for: Ability of Lewis Acids with Shallow σ-Holes to Engage in Chalcogen Bonds in Different Environments
Source: Molecules. 2021 Oct 22;26(21):6394. doi: 10.3390/molecules26216394 (PMC8586936; doi:10.3390/molecules26216394)
Supplement: Supplementary file 1 [file molecules-26-06394-s001.zip]

Archive with 1 entries (1 files):
- molecules-1414302-supplementary.pdf
